# Supplementary material for: The Association between Plant-Based Diet Indices and Metabolic Syndrome in Chinese Adults: Longitudinal Analyses from the China Health and Nutrition Survey
Source: Nutrients. 2023 Mar 9;15(6):1341. doi: 10.3390/nu15061341 (PMC10057991; doi:10.3390/nu15061341)
Supplement: Supplementary file 1 [file nutrients-15-01341-s001.zip]

Archive with 1 entries (1 files):
- nutrients-2264038-supplementary.pdf
